# Supplementary material for: Data hazards in synthetic biology
Source: Synth Biol (Oxf). 2024 Jun 21;9(1):ysae010. doi: 10.1093/synbio/ysae010 (PMC11227101; doi:10.1093/synbio/ysae010)
Supplement: ysae010_Supp [file ysae010_supp.zip]

Archive with 1 entries (1 files):
- suppl_data/Supplementary_Material.pdf
